# Supplementary material for: The Functional Characterization of an AA10 Lytic Polysaccharide Monooxygenase from Saccharophagus degradans 2-40T for Enhanced Chitin Biodegradation
Source: Foods. 2025 Aug 16;14(16):2839. doi: 10.3390/foods14162839 (PMC12385910; doi:10.3390/foods14162839)
Supplement: Supplementary file 1 [file foods-14-02839-s001.zip]

Archive with 1 entries (1 files):
- foods-3811678-supplementary.pdf
